# Supplementary material for: Voting for a personality: Do first impressions and self-evaluations affect voting decisions?
Source: J Res Pers. 2014 Aug;51(100):62–8. doi: 10.1016/j.jrp.2014.04.011 (PMC4110983; doi:10.1016/j.jrp.2014.04.011)
Supplement: Supplementary data 1 [file mmc1.zip]

Archive with 3 entries (2 files):
- Data_with_RCode/
- Data_with_RCode/R_Vote4Pers_revised.R
- Data_with_RCode/SIMIL_ORIG.txt
