# Supplementary material for: Voting for a personality: Do first impressions and self-evaluations affect voting decisions?
Source: J Res Pers. 2014 Aug;51(100):62–8. doi: 10.1016/j.jrp.2014.04.011 (PMC4110983; doi:10.1016/j.jrp.2014.04.011)
Supplement: Supplementary data 1 [file mmc1.zip › Data_with_RCode/R_Vote4Pers_revised.R]

# R Code for Analyses of data presented in manuscript
# "Voting for a personality: 
#  Do first impressions and self-evaluations affect voting decisions?"

# loading data
#  path of working directory at home
setwd("D:\\R_DATA\\JRP_RESUB\\For Resubmission") 
#  path of working directory at office


# load data into R 
sim_dat = read.table("SIMIL_ORIG.txt",header = T)
attach(sim_dat)
names(sim_dat) # display column names of loaded data


# (1)---------------------------------------------------------------------
# Power Analyses for t-tests and Polynomial Regression presented in (2) and (3) 
# Power analyses for Polynomial Regression was calculated as a multiple regression with 5 predictors (k or u = 5) 
# results of these procedures are presented in Methods/Analysis section of paper 
library(pwr) # by St�phane Champely
citation(package = "pwr", lib.loc = NULL)
# estimated sample size for t-test 
pwr.t.test( d = 0.5, sig.level = 0.05,power = 0.8,type = "two.sample")
# for multiple regression with k (or u) = 5; provides degrees of freedom (=v) 
# effect_size ( f2 = R2/(1-R2)
pwr.f2.test(u = 5,  sig.level =0.05, power = 0.8, f2 = 0.15/(1-0.15)) 


# (2)-----------------------------------------------------------------------------
# Polynomial Regression Analyses with RSA library by Felix Sch�nbrodt
# additional explanations see Shanock et. al (2010) J. Bus. Psychol. 25, pp. 543-554

# creating new data.frame with aggregated data (=means) across each rater's
# stimulus ratings (8 ratings averaged per observer)  
mean_sim = aggregate(sim_dat,list(sim_dat$Self_Rater_NR),mean)
names(mean_sim)


# for polynomial regression; has to be installed first; 
# ATTENTION: differences between versions in plotRSA function
library(RSA)

# needed to create hull (bagplot )around data points in plot
# bag is inner hull (containing ~50 % of data points); fence is outer hull 
library(aplpack)

#  Response surface parameters a1 to a4, 
#  which are used to interpret polynomial regression
#  (see p.548 in Shanock et al. 2010 and below at 2.2)
# EXPLANATION
# a1 = (b1 + b2) => linear slope of line of congruence (LOC), where X = Y
# a2 = (b3 + b4 + b5) => curvature along LOC
# a3 = (b1- b2) => slope of line of incongruence (LOIC), where X = -Y
# a4 = (b3 - b4 + b5) => curvature along LOIC

#(2.1) -----------functions needed for operations performed in 2.2-----------------

# function to perform z-transformation
z_trans <- function(data_vec){
(data_vec - mean(data_vec, na.rm = T)) / sd(data_vec, na.rm = T)
}

# routine that applies a function to all columns of 
# a data.frame containing numerical values
# first argument is a data.frame
# second argument can be function that takes a vector as argument; -> func(vec)
apply_to_all <-function(dat_fr,func)
{
  transformed <- paste("trsfrd_",1: nrow(dat_fr), sep ="")
  res_dat_fr <- data.frame(trsfrd = transformed)
  
  for (h in 1:ncol(dat_fr))
  {
    
    if(is.numeric(dat_fr[[h]]))
    {
      var_name <- colnames(dat_fr)[h]
      
      z_x <- func(dat_fr[[h]])
      #print (z_x)
      res_dat_fr <- cbind(res_dat_fr,z_x)
      colnames(res_dat_fr)[ncol(res_dat_fr)] <- var_name
    }
    
    
  }
  
  res_dat_fr 
}


#(2.2)------------ RSA procedures for different personality traits--------------

# applies z-transformation to mean_sim data.frame
z_mean_sim <- apply_to_all(mean_sim, z_trans) 
names(z_mean_sim)

# OPENNESS

#calculates polynomial regression and RSA
op <- RSA(Vote ~ Openness + SELF_Openness, z_mean_sim) 
# produces a 3D plot (RSA plot)
plotRSA(op, axes=c("LOC","LOIC"),  points = list(show =T, cex = 0.5),project = T,# hull = T,  
        xlab ="Observer-Ratings", ylab ="Self-Ratings", zlab ="Vote", main ="Openness"
        )# plots model)

print(op) # summary of regression model; to get explained variance
getPar(op, type ="coef")  # prints regression and response surface parameters (a1-a4)


# CONSCIENTIOUSNESS
co <- RSA(Vote~ Conscient + SELF_Conscient, z_mean_sim)
plotRSA(co, axes=c("LOC","LOIC"), points = list(show =T, cex = 1),project = T,# hull = T,
        xlab ="Observer-Ratings", ylab ="Self-Ratings", zlab ="Vote", main ="Conscientiousness"
        )# plots model
print(co)
getPar(co) # ATTENTION: prints betas with outlier removement (unless not suppressed with out.rm = FALSE in RSA function)
print(co$LM) # ATTENTION: prints betas without outlier removement


# AGREEABLENESS
ag <- RSA(Vote~ Agreeable + SELF_Agreeable, z_mean_sim)
plotRSA(ag, axes=c("LOC","LOIC"), points = list(show =T, cex =0.5),project = T,# hull = T,
        xlab ="Observer-Ratings", ylab ="Self-Ratings", zlab ="Vote", main ="Agreeableness",
        xlim = c(-4,4), ylim = c(-4,4))# plots model
print(ag)
getPar(ag)

# EMOTIONAL STABILITY
es <- RSA(Vote~ Emot.Stab + SELF_Emot.Stab, z_mean_sim)
plotRSA(es, axes=c("LOC","LOIC"), points = list(show =T, cex = 0.5),project = T,# hull = T,
        xlab ="Observer-Ratings", ylab ="Self-Ratings", zlab ="Vote", main ="Emotional Stability"
        )# plots model
print(es)
getPar(es)


#EXTRAVERSION
ex <- RSA(Vote~ Extravert + SELF_Extravert, z_mean_sim)
plotRSA(ex, axes=c("LOC","LOIC"), points = list(show =T, cex = 0.5),project = T,# hull = T
        xlab ="Observer-Ratings", ylab ="Self-Ratings", zlab ="Vote",main ="Extraversion"
        )# plots model
print(ex)
getPar(ex, type ="coef")


# displays results in similar manner as they are presented in Table 1 of manuscript
# (i.e. rounded to 2 decimals)
print ("-----------------Openness--------------")
print ( round(getPar(op)[1:9,2:5],digits = 2))
print ("-----------------Conscientiousness--------------")
print ( round(getPar(co)[1:9,2:5],digits = 2))
print ("-----------------Agreeableness--------------")
print ( round(getPar(ag)[1:9,2:5],digits = 2))
print ("-----------------Emotional Stability--------------")
print ( round(getPar(es)[1:9,2:5],digits = 2))
print ("-----------------Extraversion--------------")
print ( round(getPar(ex)[1:9,2:5],digits = 2))


#(3)----------------------------------------------------------
# t-tests between self-ratings and average target-ratings
# ATTENTION: 
# procedures need variables created in section 2 above;

t.test(mean_sim$Openness,mean_sim$SELF_Openness)
t.test(mean_sim$Conscient,mean_sim$SELF_Conscient)
t.test(mean_sim$Agreeable,mean_sim$SELF_Agreeable)
t.test(mean_sim$Emot.Stab,mean_sim$SELF_Emot.Stab)
t.test(mean_sim$Extravert,mean_sim$SELF_Extravert)


s_cohen_d <- function(dat_A, dat_B)
{
  n1 = length(dat_A)
  n2 = length(dat_B)
  num1 = (n1-1) * var(dat_A)
  num2 = (n2-1) * var(dat_B)
  dem =  n1 + n2 - 2
  s_d = sqrt((num1 + num2)/dem)

}

# function to calculate cohen's d; depends on function above
cohen_d <- function(dat_A, dat_B)
{
  m1 = mean(dat_A)
  m2 = mean(dat_B)
  c_d = (m1 - m2)/s_cohen_d(dat_A, dat_B)
  print (c_d)
}
 
cohen_d(mean_sim$Openness,mean_sim$SELF_Openness)
cohen_d(mean_sim$Conscient,mean_sim$SELF_Conscient)
cohen_d(mean_sim$Agreeable,mean_sim$SELF_Agreeable)
cohen_d(mean_sim$Emot.Stab,mean_sim$SELF_Emot.Stab)
cohen_d(mean_sim$Extravert,mean_sim$SELF_Extravert)
