# Supplementary material for: Voting for a personality: Do first impressions and self-evaluations affect voting decisions?
Source: J Res Pers. 2014 Aug;51(100):62–8. doi: 10.1016/j.jrp.2014.04.011 (PMC4110983; doi:10.1016/j.jrp.2014.04.011)
Supplement: Supplementary data 1 [file mmc1.zip › Data_with_RCode/SIMIL_ORIG.txt]

Vote	Movie_Code	Openness	Conscient	Agreeable	Emot.Stab	Extravert	Self_Rater_NR	SELF_Openness	SELF_Conscient	SELF_Agreeable	SELF_Emot.Stab	SELF_Extravert
79	KG_29	235	277	154	194	216	1	244	238	355	369	278
67	KM_30	274	282	290	209	287	1	244	238	355	369	278
32	HG_22	243	326	289	289	121	1	244	238	355	369	278
61	BH_08	279	296	142	189	210	1	244	238	355	369	278
67	BW_02	256	344	286	247	179	1	244	238	355	369	278
32	ML_36	167	218	164	245	262	1	244	238	355	369	278
31	CR_10	205	256	194	173	78	1	244	238	355	369	278
40	HR_21	202	204	206	252	218	1	244	238	355	369	278
40	KG_29	235	210	165	225	205	2	291	281	302	227	123
35	BK_05	180	210	220	135	205	2	291	281	302	227	123
50	GU_17	220	235	215	225	230	2	291	281	302	227	123
60	AK_01	275	230	200	230	270	2	291	281	302	227	123
25	FM_14	165	195	195	115	130	2	291	281	302	227	123
25	ML_36	260	205	185	250	270	2	291	281	302	227	123
15	CR_10	205	205	250	180	230	2	291	281	302	227	123
17	LU_34	213	224	253	175	111	2	291	281	302	227	123
30	KG_29	179	192	131	144	206	3	223	242	148	192	257
15	KM_26	183	182	90	147	192	3	223	242	148	192	257
50	SR_40	198	266	159	156	195	3	223	242	148	192	257
28	PC_38	155	224	217	152	153	3	223	242	148	192	257
55	BW_02	224	247	210	235	216	3	223	242	148	192	257
18	LI_33	171	202	207	252	137	3	223	242	148	192	257
41	MM_37	158	140	167	121	164	3	223	242	148	192	257
30	BA_04	170	157	211	152	122	3	223	242	148	192	257
50	PC_38	175	296	150	180	236	4	245	270	255	195	280
50	DM_11	155	220	129	170	186	4	245	270	255	195	280
50	HHK_24	250	260	295	270	306	4	245	270	255	195	280
50	HL_20	180	200	145	185	155	4	245	270	255	195	280
50	BM_03	250	220	160	190	255	4	245	270	255	195	280
50	BM_09	155	205	195	160	105	4	245	270	255	195	280
50	HP_23	105	165	160	205	295	4	245	270	255	195	280
50	BH_08	255	285	210	240	285	4	245	270	255	195	280
60	LI_33	230	290	220	210	260	5	280	220	270	231	290
30	AK_01	210	220	100	150	250	5	280	220	270	231	290
40	ML_36	270	260	240	250	260	5	280	220	270	231	290
30	HW_25	190	280	140	160	190	5	280	220	270	231	290
40	FM_14	210	270	150	180	190	5	280	220	270	231	290
70	CR_10	260	260	260	260	260	5	280	220	270	231	290
40	HHK_24	195	170	159	210	300	5	280	220	270	231	290
40	SR_40	180	290	140	90	150	5	280	220	270	231	290
49	HB_18	207	227	199	209	196	6	223	188	265	161	259
39	BM_03	178	270	216	186	178	6	223	188	265	161	259
86	BK_05	310	294	289	244	198	6	223	188	265	161	259
9	KU_27	107	225	128	139	239	6	223	188	265	161	259
61	BM_09	173	198	251	222	213	6	223	188	265	161	259
27	HL_20	199	190	166	192	168	6	223	188	265	161	259
57	CR_10	194	196	216	203	249	6	223	188	265	161	259
81	LI_33	306	249	238	227	229	6	223	188	265	161	259
28	HHK_24	213	282	147	207	153	7	271	181	211	283	188
32	SR_40	228	250	188	222	196	7	271	181	211	283	188
40	BM_09	207	263	254	271	248	7	271	181	211	283	188
46	KM_28	248	252	180	142	237	7	271	181	211	283	188
56	DM_11	229	207	210	249	237	7	271	181	211	283	188
63	HL_20	285	265	269	240	186	7	271	181	211	283	188
42	BP_06	199	277	170	206	142	7	271	181	211	283	188
67	HB_18	262	260	278	249	237	7	271	181	211	283	188
12	BM_03	252	213	240	270	192	8	230	358	368	316	289
100	BP_06	249	215	286	252	214	8	230	358	368	316	289
9	LS_32	133	116	161	185	127	8	230	358	368	316	289
100	SR_40	223	246	230	228	235	8	230	358	368	316	289
100	HKC_19	203	266	228	274	197	8	230	358	368	316	289
9	FE_13	119	204	92	103	173	8	230	358	368	316	289
100	LU_34	322	377	303	291	327	8	230	358	368	316	289
9	HB_18	150	114	62	18	91	8	230	358	368	316	289
14	BH_08	201	373	93	86	296	9	373	167	327	143	364
24	RR_39	245	117	188	119	174	9	373	167	327	143	364
100	HG_22	249	129	312	266	276	9	373	167	327	143	364
100	KG_29	334	297	282	298	312	9	373	167	327	143	364
24	BA_04	77	199	94	50	138	9	373	167	327	143	364
67	HW_25	315	223	143	139	314	9	373	167	327	143	364
100	DWE_12	357	244	284	118	234	9	373	167	327	143	364
62	GHM_15	198	131	280	172	284	9	373	167	327	143	364
62	RR_39	181	239	144	171	248	10	258	269	360	214	300
9	KM_26	93	167	79	112	253	10	258	269	360	214	300
24	LS_32	244	294	263	182	109	10	258	269	360	214	300
64	GU_17	245	275	263	281	210	10	258	269	360	214	300
45	GA_16	252	223	268	204	261	10	258	269	360	214	300
60	BK_05	258	251	178	220	216	10	258	269	360	214	300
14	KU_27	132	146	97	192	226	10	258	269	360	214	300
62	CR_10	287	299	281	268	264	10	258	269	360	214	300
29	FM_14	128	220	141	230	175	11	261	205	325	207	278
56	GA_16	235	231	203	207	224	11	261	205	325	207	278
44	KM_26	189	203	151	149	249	11	261	205	325	207	278
62	BK_05	246	256	261	259	226	11	261	205	325	207	278
73	HP_23	289	136	230	216	289	11	261	205	325	207	278
39	KG_29	260	265	231	212	213	11	261	205	325	207	278
36	DWE_12	235	261	190	178	130	11	261	205	325	207	278
40	BW_02	315	280	229	242	257	11	261	205	325	207	278
9	KM_30	92	235	250	163	257	12	288	171	323	323	261
84	AK_01	298	205	289	244	234	12	288	171	323	323	261
32	HW_25	191	202	189	206	183	12	288	171	323	323	261
67	HR_21	143	181	260	319	309	12	288	171	323	323	261
9	ME_35	219	257	142	126	145	12	288	171	323	323	261
40	HKC_19	270	272	241	221	112	12	288	171	323	323	261
82	LU_31	312	232	259	163	291	12	288	171	323	323	261
10	DWE_12	101	300	129	135	94	12	288	171	323	323	261
9	PC_38	214	270	79	202	262	13	290	318	305	339	117
23	HL_20	238	192	329	136	95	13	290	318	305	339	117
82	HW_25	303	337	206	325	269	13	290	318	305	339	117
63	BA_04	270	289	280	276	267	13	290	318	305	339	117
70	CR_10	323	353	342	360	288	13	290	318	305	339	117
9	RR_39	208	178	87	174	212	13	290	318	305	339	117
63	KM_28	307	312	243	295	210	13	290	318	305	339	117
82	HG_22	343	318	307	347	259	13	290	318	305	339	117
71	BH_08	263	309	200	184	251	14	247	165	291	227	134
26	LU_34	195	187	117	148	226	14	247	165	291	227	134
27	ML_36	172	188	129	151	229	14	247	165	291	227	134
14	HP_23	203	237	183	142	216	14	247	165	291	227	134
72	PC_38	283	210	240	273	239	14	247	165	291	227	134
60	BA_04	248	200	229	232	255	14	247	165	291	227	134
25	BM_03	178	176	144	209	191	14	247	165	291	227	134
50	KG_29	218	173	291	213	212	14	247	165	291	227	134
20	GHM_15	110	180	240	80	120	15	230	100	240	160	315
30	AK_01	220	240	110	260	300	15	230	100	240	160	315
20	BM_09	100	190	140	160	250	15	230	100	240	160	315
20	DM_11	200	260	140	170	200	15	230	100	240	160	315
20	HR_21	250	280	140	240	280	15	230	100	240	160	315
40	ML_36	250	280	140	320	250	15	230	100	240	160	315
50	UH_41	200	200	270	300	300	15	230	100	240	160	315
10	BH_08	270	290	140	260	211	15	230	100	240	160	315
18	GHM_15	162	268	145	100	107	16	214	283	322	278	329
92	HG_22	285	286	322	323	264	16	214	283	322	278	329
18	FE_13	139	111	114	133	252	16	214	283	322	278	329
53	FM_14	245	180	257	178	94	16	214	283	322	278	329
24	UH_41	193	241	115	174	190	16	214	283	322	278	329
89	BW_02	268	282	243	287	226	16	214	283	322	278	329
42	LI_33	211	246	260	259	188	16	214	283	322	278	329
18	MM_37	97	183	142	222	277	16	214	283	322	278	329
50	LU_31	189	230	180	195	206	17	315	200	277	210	342
30	HHK_24	210	200	285	215	180	17	315	200	277	210	342
65	GU_17	244	271	269	350	255	17	315	200	277	210	342
79	MM_37	191	282	153	243	300	17	315	200	277	210	342
32	ME_35	161	326	114	210	128	17	315	200	277	210	342
46	KM_30	215	190	204	88	269	17	315	200	277	210	342
50	KU_27	210	295	150	221	220	17	315	200	277	210	342
30	LI_33	240	200	220	240	250	17	315	200	277	210	342
9	BK_05	180	221	177	141	220	18	250	150	290	280	210
65	KM_28	254	299	284	247	199	18	250	150	290	280	210
67	HB_18	271	309	279	248	332	18	250	150	290	280	210
20	KU_27	264	268	186	202	258	18	250	150	290	280	210
30	LU_31	260	210	263	240	160	18	250	150	290	280	210
60	KM_30	280	240	290	190	210	18	250	150	290	280	210
10	KM_26	190	300	110	169	220	18	250	150	290	280	210
20	AK_01	180	160	270	160	170	18	250	150	290	280	210
50	MM_37	241	276	133	151	256	19	305	366	265	119	306
20	KM_26	261	241	142	157	286	19	305	366	265	119	306
17	BK_05	221	172	166	86	219	19	305	366	265	119	306
66	HKC_19	283	308	186	188	225	19	305	366	265	119	306
32	GU_17	256	213	155	148	210	19	305	366	265	119	306
9	LI_33	232	235	145	135	225	19	305	366	265	119	306
9	ME_35	268	238	168	161	211	19	305	366	265	119	306
9	HL_20	220	241	129	84	220	19	305	366	265	119	306
9	HP_23	115	209	152	131	278	20	335	356	221	329	344
73	CR_10	289	316	279	337	260	20	335	356	221	329	344
9	LS_32	162	172	221	157	42	20	335	356	221	329	344
18	RR_39	240	174	160	207	128	20	335	356	221	329	344
84	UH_41	278	357	290	338	293	20	335	356	221	329	344
23	DM_11	148	257	137	122	54	20	335	356	221	329	344
92	KG_29	313	345	291	315	317	20	335	356	221	329	344
64	HR_21	207	321	175	337	150	20	335	356	221	329	344
50	KU_27	129	223	233	167	243	21	274	156	354	299	248
50	LS_32	128	163	180	133	280	21	274	156	354	299	248
50	CR_10	252	290	293	302	189	21	274	156	354	299	248
50	HG_22	217	205	256	305	103	21	274	156	354	299	248
50	LU_31	268	146	231	120	158	21	274	156	354	299	248
50	DWE_12	306	262	306	284	235	21	274	156	354	299	248
50	HP_23	91	140	112	172	153	21	274	156	354	299	248
50	RR_39	173	158	256	282	109	21	274	156	354	299	248
21	PC_38	220	230	152	200	283	22	265	332	324	302	325
21	LI_33	176	215	171	171	239	22	265	332	324	302	325
45	DWE_12	216	262	142	150	240	22	265	332	324	302	325
9	BA_04	174	214	125	120	227	22	265	332	324	302	325
66	HG_22	292	287	291	310	286	22	265	332	324	302	325
37	ML_36	166	179	144	121	190	22	265	332	324	302	325
40	MM_37	214	189	193	166	250	22	265	332	324	302	325
34	GA_16	203	147	189	142	161	22	265	332	324	302	325
50	BW_02	174	200	200	200	200	23	258	380	309	169	161
50	AK_01	200	153	200	200	200	23	258	380	309	169	161
50	BM_03	152	222	200	200	200	23	258	380	309	169	161
23	BH_08	234	215	247	76	172	23	258	380	309	169	161
32	FE_13	311	216	188	172	231	23	258	380	309	169	161
79	KM_28	274	249	325	300	288	23	258	380	309	169	161
14	HB_18	163	219	85	84	165	23	258	380	309	169	161
82	HHK_24	213	324	332	330	252	23	258	380	309	169	161
9	HW_25	163	184	154	180	176	24	169	162	300	297	271
9	BM_03	192	200	49	63	110	24	169	162	300	297	271
9	BH_08	183	247	89	192	196	24	169	162	300	297	271
9	ME_35	176	308	46	85	0	24	169	162	300	297	271
9	HKC_19	178	264	87	118	17	24	169	162	300	297	271
65	BW_02	174	309	141	215	123	24	169	162	300	297	271
9	BP_06	119	84	218	159	266	24	169	162	300	297	271
9	FM_14	159	231	48	127	44	24	169	162	300	297	271
50	LU_34	285	175	327	314	331	25	290	220	320	300	150
50	GA_16	220	240	220	190	200	25	290	220	320	300	150
50	GHM_15	240	280	160	240	180	25	290	220	320	300	150
50	BA_04	230	150	240	240	280	25	290	220	320	300	150
50	DM_11	210	300	220	170	170	25	290	220	320	300	150
50	KG_29	220	140	190	180	280	25	290	220	320	300	150
50	BM_09	170	260	180	230	280	25	290	220	320	300	150
50	HR_21	180	250	160	210	190	25	290	220	320	300	150
50	AK_01	224	200	200	200	200	26	253	194	340	305	159
50	BA_04	200	187	200	200	200	26	253	194	340	305	159
69	LS_32	224	254	226	284	182	26	253	194	340	305	159
32	HL_20	154	238	189	202	99	26	253	194	340	305	159
63	DWE_12	240	227	146	175	321	26	253	194	340	305	159
31	GA_16	101	147	156	182	101	26	253	194	340	305	159
40	RR_39	195	224	113	143	260	26	253	194	340	305	159
40	PC_38	144	211	129	129	235	26	253	194	340	305	159
50	ME_35	193	342	151	159	219	27	244	176	349	284	291
63	GU_17	253	248	291	255	253	27	244	176	349	284	291
50	HP_23	229	171	200	219	273	27	244	176	349	284	291
50	BM_03	250	189	213	193	207	27	244	176	349	284	291
62	BW_02	274	293	264	287	259	27	244	176	349	284	291
37	DM_11	217	171	183	156	148	27	244	176	349	284	291
56	HHK_24	215	200	270	255	246	27	244	176	349	284	291
63	HB_18	258	224	295	303	292	27	244	176	349	284	291
22	DM_11	195	240	147	168	201	28	311	306	306	276	255
62	KM_28	266	266	289	325	248	28	311	306	306	276	255
50	HG_22	211	217	302	316	138	28	311	306	306	276	255
59	FM_14	228	267	199	213	262	28	311	306	306	276	255
50	CR_10	209	220	215	219	302	28	311	306	306	276	255
22	KU_27	179	190	126	89	232	28	311	306	306	276	255
57	ML_36	274	150	316	314	252	28	311	306	306	276	255
51	HHK_24	230	233	300	281	168	28	311	306	306	276	255
46	BM_09	149	257	207	336	147	29	310	290	400	271	280
70	BW_02	276	356	305	234	286	29	310	290	400	271	280
24	HW_25	170	210	169	169	207	29	310	290	400	271	280
50	HKC_19	310	340	300	220	207	29	310	290	400	271	280
40	GA_16	310	270	370	280	320	29	310	290	400	271	280
10	HB_18	160	250	130	140	240	29	310	290	400	271	280
50	CR_10	310	270	300	250	320	29	310	290	400	271	280
30	DM_11	190	130	170	150	190	29	310	290	400	271	280
50	HHK_24	197	272	290	270	151	30	148	222	284	166	182
50	LU_34	243	237	160	147	190	30	148	222	284	166	182
50	FE_13	190	271	237	303	240	30	148	222	284	166	182
50	GHM_15	185	261	199	251	153	30	148	222	284	166	182
50	BM_09	151	216	295	309	283	30	148	222	284	166	182
50	SR_40	177	261	123	169	271	30	148	222	284	166	182
50	GU_17	256	261	226	232	145	30	148	222	284	166	182
50	HL_20	209	204	207	169	167	30	148	222	284	166	182
25	BP_06	205	280	170	220	165	31	300	120	235	230	362
50	KM_30	260	340	190	155	310	31	300	120	235	230	362
40	UH_41	170	265	310	280	120	31	300	120	235	230	362
20	HW_25	250	300	140	190	230	31	300	120	235	230	362
19	SR_40	160	172	180	140	230	31	300	120	235	230	362
9	ML_36	180	110	90	280	320	31	300	120	235	230	362
70	PC_38	224	334	328	157	67	31	300	120	235	230	362
30	FM_14	169	310	290	116	90	31	300	120	235	230	362
62	KM_30	185	337	256	141	239	32	232	200	200	200	200
50	KM_26	213	226	191	138	164	32	232	200	200	200	200
67	MM_37	193	280	324	290	174	32	232	200	200	200	200
35	PC_38	113	328	233	194	257	32	232	200	200	200	200
50	KG_29	197	256	212	133	167	32	232	200	200	200	200
50	GA_16	264	130	302	195	202	32	232	200	200	200	200
78	HP_23	252	265	224	169	200	32	232	200	200	200	200
42	LS_32	136	194	238	135	190	32	232	200	200	200	200
40	AK_01	216	261	146	185	274	33	221	200	200	200	200
60	ME_35	256	308	279	299	202	33	221	200	200	200	200
61	LU_31	256	236	320	231	320	33	221	200	200	200	200
38	LS_32	185	260	292	141	257	33	221	200	200	200	200
40	UH_41	200	219	208	210	164	33	221	200	200	200	200
37	HKC_19	287	309	162	284	249	33	221	200	200	200	200
39	SR_40	195	269	131	161	234	33	221	200	200	200	200
70	DM_11	257	291	317	310	187	33	221	200	200	200	200
32	DM_11	161	230	151	158	233	34	250	136	290	239	222
53	KU_27	217	228	202	210	255	34	250	136	290	239	222
42	DWE_12	232	272	175	136	153	34	250	136	290	239	222
56	BK_05	214	231	260	136	112	34	250	136	290	239	222
39	HR_21	143	277	133	192	231	34	250	136	290	239	222
40	GU_17	176	243	159	162	160	34	250	136	290	239	222
61	CR_10	224	171	259	266	294	34	250	136	290	239	222
61	LU_34	238	188	336	315	236	34	250	136	290	239	222
79	HG_22	241	320	306	222	334	35	273	341	369	259	13
45	MM_37	208	252	230	200	296	35	273	341	369	259	13
38	KM_26	203	269	172	236	174	35	273	341	369	259	13
100	BA_04	329	322	334	326	292	35	273	341	369	259	13
27	KU_27	220	280	176	236	214	35	273	341	369	259	13
25	GHM_15	240	197	277	292	147	35	273	341	369	259	13
28	BH_08	214	308	232	198	241	35	273	341	369	259	13
75	BM_09	235	277	357	337	283	35	273	341	369	259	13
25	ML_36	212	251	147	128	215	36	345	231	247	241	242
54	BH_08	320	306	263	186	278	36	345	231	247	241	242
42	BM_09	179	211	208	167	220	36	345	231	247	241	242
53	BM_03	271	297	173	151	266	36	345	231	247	241	242
60	FE_13	281	255	276	234	327	36	345	231	247	241	242
78	LU_31	335	336	273	223	291	36	345	231	247	241	242
43	ME_35	167	216	168	162	241	36	345	231	247	241	242
75	LI_33	296	313	271	259	263	36	345	231	247	241	242
25	KM_28	206	280	114	161	228	37	306	123	292	208	280
66	HP_23	256	241	289	247	256	37	306	123	292	208	280
60	HR_21	217	279	259	273	206	37	306	123	292	208	280
27	HB_18	163	166	147	156	225	37	306	123	292	208	280
36	BW_02	217	277	159	251	197	37	306	123	292	208	280
65	BP_06	222	228	295	268	266	37	306	123	292	208	280
39	RR_39	273	139	176	197	266	37	306	123	292	208	280
33	KG_29	264	273	271	238	253	37	306	123	292	208	280
35	HG_22	222	297	151	257	219	38	278	188	348	224	210
36	FM_14	243	261	203	144	197	38	278	188	348	224	210
25	BA_04	187	277	141	219	214	38	278	188	348	224	210
60	HB_18	241	304	208	246	277	38	278	188	348	224	210
21	UH_41	190	159	205	140	154	38	278	188	348	224	210
37	AK_01	149	287	131	252	217	38	278	188	348	224	210
32	RR_39	260	176	191	97	154	38	278	188	348	224	210
77	BW_02	287	312	227	321	270	38	278	188	348	224	210
50	FE_13	185	225	145	180	200	39	190	220	230	230	195
60	PC_38	230	230	300	300	245	39	190	220	230	230	195
40	BM_03	180	210	210	200	190	39	190	220	230	230	195
50	HL_20	185	225	200	220	170	39	190	220	230	230	195
50	LI_33	220	225	230	230	210	39	190	220	230	230	195
50	FM_14	180	190	210	190	185	39	190	220	230	230	195
50	KM_30	195	200	215	190	190	39	190	220	230	230	195
55	ML_36	215	225	195	250	195	39	190	220	230	230	195
90	KM_28	281	295	290	320	280	40	335	193	323	350	364
66	HKC_19	277	376	190	281	251	40	335	193	323	350	364
60	HW_25	271	366	139	177	208	40	335	193	323	350	364
50	SR_40	251	349	119	169	205	40	335	193	323	350	364
80	HHK_24	266	349	234	341	203	40	335	193	323	350	364
9	HL_20	178	252	134	107	110	40	335	193	323	350	364
100	BP_06	282	365	310	305	205	40	335	193	323	350	364
100	GHM_15	296	368	351	349	264	40	335	193	323	350	364
50	HW_25	171	282	146	144	230	41	200	200	200	200	200
50	BK_05	213	230	234	250	204	41	200	200	200	200	200
50	GU_17	243	224	257	230	221	41	200	200	200	200	200
50	LU_34	188	236	191	170	192	41	200	200	200	200	200
50	GA_16	222	199	244	234	199	41	200	200	200	200	200
50	HHK_24	138	285	165	279	156	41	200	200	200	200	200
50	CR_10	169	270	279	279	188	41	200	200	200	200	200
50	DWE_12	240	261	116	141	220	41	200	200	200	200	200
9	PC_38	87	134	94	65	236	42	298	192	298	322	237
20	BK_05	198	265	203	130	133	42	298	192	298	322	237
9	BA_04	129	152	128	97	223	42	298	192	298	322	237
26	KG_29	223	255	250	198	312	42	298	192	298	322	237
16	ME_35	111	252	171	127	131	42	298	192	298	322	237
29	SR_40	250	246	221	167	248	42	298	192	298	322	237
58	HB_18	245	244	278	260	277	42	298	192	298	322	237
25	DM_11	112	242	264	120	121	42	298	192	298	322	237
50	HR_21	228	269	240	215	278	43	306	279	361	238	293
50	LU_34	330	261	334	226	258	43	306	279	361	238	293
50	ME_35	283	338	142	129	212	43	306	279	361	238	293
50	DM_11	190	210	260	150	260	43	306	279	361	238	293
50	SR_40	211	320	159	124	200	43	306	279	361	238	293
50	LI_33	296	305	277	162	168	43	306	279	361	238	293
50	GU_17	243	339	189	99	145	43	306	279	361	238	293
50	FM_14	301	262	172	191	173	43	306	279	361	238	293
39	FM_14	163	179	175	172	186	44	200	213	223	188	213
57	LU_34	227	218	238	232	218	44	200	213	223	188	213
44	HL_20	211	218	191	196	189	44	200	213	223	188	213
41	BP_06	168	166	172	163	188	44	200	213	223	188	213
50	MM_37	240	212	200	236	244	44	200	213	223	188	213
35	HKC_19	221	231	203	221	227	44	200	213	223	188	213
40	KG_29	197	192	161	184	203	44	200	213	223	188	213
50	FE_13	186	185	225	198	213	44	200	213	223	188	213
62	RR_39	191	201	239	217	275	45	215	300	303	256	253
62	BM_09	178	217	292	318	250	45	215	300	303	256	253
26	AK_01	182	262	141	129	259	45	215	300	303	256	253
43	DWE_12	256	256	245	228	251	45	215	300	303	256	253
22	BA_04	173	171	165	198	213	45	215	300	303	256	253
36	FM_14	215	259	246	233	158	45	215	300	303	256	253
26	KM_30	173	185	173	154	274	45	215	300	303	256	253
10	KM_26	133	202	129	147	149	45	215	300	303	256	253
9	GHM_15	151	123	144	240	79	46	279	359	334	254	345
67	BP_06	283	303	321	252	306	46	279	359	334	254	345
56	HR_21	247	319	202	248	309	46	279	359	334	254	345
58	AK_01	320	338	228	268	333	46	279	359	334	254	345
9	GU_17	129	322	225	292	37	46	279	359	334	254	345
63	SR_40	236	329	205	288	330	46	279	359	334	254	345
79	DWE_12	241	314	221	271	294	46	279	359	334	254	345
16	ML_36	215	304	96	267	319	46	279	359	334	254	345
60	HG_22	200	248	139	214	187	47	290	280	320	280	219
40	ML_36	160	110	110	200	280	47	290	280	320	280	219
30	LI_33	180	180	160	150	110	47	290	280	320	280	219
40	DWE_12	210	230	160	220	160	47	290	280	320	280	219
10	GHM_15	110	200	190	160	130	47	290	280	320	280	219
10	GU_17	150	190	80	90	110	47	290	280	320	280	219
60	FM_14	230	160	210	250	250	47	290	280	320	280	219
70	HR_21	210	220	190	250	270	47	290	280	320	280	219
19	ML_36	122	215	118	88	155	48	242	161	270	218	226
88	HB_18	259	303	335	326	296	48	242	161	270	218	226
61	BM_03	146	169	263	172	92	48	242	161	270	218	226
58	BK_05	149	307	227	279	124	48	242	161	270	218	226
63	GHM_15	246	242	248	267	200	48	242	161	270	218	226
54	KG_29	181	183	248	200	242	48	242	161	270	218	226
28	KM_26	113	253	133	126	157	48	242	161	270	218	226
50	HW_25	238	253	190	159	246	48	242	161	270	218	226
42	DWE_12	130	216	182	230	223	49	270	245	271	197	249
35	KU_27	175	249	139	187	201	49	270	245	271	197	249
10	HW_25	157	285	147	135	141	49	270	245	271	197	249
33	BA_04	191	173	211	263	243	49	270	245	271	197	249
39	ML_36	224	190	201	324	273	49	270	245	271	197	249
71	LI_33	256	286	268	212	224	49	270	245	271	197	249
15	KM_26	190	225	170	170	190	49	270	245	271	197	249
70	AK_01	244	269	274	223	281	49	270	245	271	197	249
50	HHK_24	198	230	204	233	150	50	250	301	395	186	209
50	KU_27	198	182	215	197	237	50	250	301	395	186	209
50	HG_22	227	253	240	173	128	50	250	301	395	186	209
50	LI_33	272	255	212	179	251	50	250	301	395	186	209
50	ME_35	202	204	261	200	65	50	250	301	395	186	209
50	HL_20	201	266	249	223	259	50	250	301	395	186	209
50	PC_38	244	248	215	207	273	50	250	301	395	186	209
50	BM_03	299	241	278	267	253	50	250	301	395	186	209
50	HHK_24	197	212	197	208	222	51	231	247	228	199	247
50	KM_28	220	203	227	200	227	51	231	247	228	199	247
45	PC_38	192	183	191	196	200	51	231	247	228	199	247
42	KU_27	200	200	191	195	205	51	231	247	228	199	247
55	MM_37	215	214	216	218	208	51	231	247	228	199	247
50	BH_08	224	246	208	192	213	51	231	247	228	199	247
50	KG_29	200	180	206	188	197	51	231	247	228	199	247
42	HL_20	148	167	196	184	186	51	231	247	228	199	247
50	GA_16	230	140	291	160	210	52	305	240	330	230	200
50	LU_31	260	310	200	250	280	52	305	240	330	230	200
50	KU_27	200	260	120	180	300	52	305	240	330	230	200
50	RR_39	255	266	180	209	265	52	305	240	330	230	200
50	KM_28	200	190	300	180	150	52	305	240	330	230	200
50	BH_08	235	265	180	180	240	52	305	240	330	230	200
50	HL_20	235	170	310	89	90	52	305	240	330	230	200
50	LU_34	220	135	255	170	155	52	305	240	330	230	200
29	KM_28	169	244	188	228	274	53	315	375	375	345	310
30	FE_13	220	291	205	280	321	53	315	375	375	345	310
65	BP_06	260	360	215	300	265	53	315	375	375	345	310
60	HHK_24	260	315	250	256	336	53	315	375	375	345	310
80	UH_41	266	330	250	250	352	53	315	375	375	345	310
25	KM_30	276	312	125	250	316	53	315	375	375	345	310
85	CR_10	280	320	270	260	347	53	315	375	375	345	310
75	MM_37	282	331	335	320	361	53	315	375	375	345	310
9	GA_16	128	334	224	158	212	54	232	211	245	277	106
63	HR_21	243	290	153	241	263	54	232	211	245	277	106
9	KM_30	231	341	156	176	211	54	232	211	245	277	106
85	CR_10	300	298	276	313	255	54	232	211	245	277	106
28	GHM_15	172	218	161	136	205	54	232	211	245	277	106
34	BK_05	129	294	156	135	167	54	232	211	245	277	106
66	BM_09	93	283	209	221	281	54	232	211	245	277	106
70	LU_31	307	165	207	79	98	54	232	211	245	277	106
9	BW_02	177	280	94	234	249	55	268	166	323	281	265
100	LS_32	271	192	322	146	162	55	268	166	323	281	265
83	LU_34	223	312	336	323	298	55	268	166	323	281	265
9	HR_21	73	236	136	235	260	55	268	166	323	281	265
96	SR_40	204	306	286	253	284	55	268	166	323	281	265
59	UH_41	270	198	333	152	162	55	268	166	323	281	265
22	HW_25	82	273	80	149	291	55	268	166	323	281	265
72	HP_23	152	134	209	188	294	55	268	166	323	281	265
40	KM_26	189	213	122	152	217	56	255	210	330	300	200
40	BA_04	200	230	230	250	140	56	255	210	330	300	200
60	KM_30	275	320	175	185	200	56	255	210	330	300	200
30	ME_35	190	180	290	290	150	56	255	210	330	300	200
60	BK_05	265	290	225	180	165	56	255	210	330	300	200
70	HHK_24	280	295	280	280	230	56	255	210	330	300	200
60	DM_11	280	260	210	220	190	56	255	210	330	300	200
70	BM_09	270	270	300	290	240	56	255	210	330	300	200
50	KU_27	180	200	200	200	200	57	236	179	388	328	332
29	LU_31	197	187	200	160	192	57	236	179	388	328	332
77	HP_23	242	241	200	277	284	57	236	179	388	328	332
100	HG_22	261	260	351	342	170	57	236	179	388	328	332
9	HKC_19	142	187	208	64	122	57	236	179	388	328	332
84	BW_02	297	280	115	244	320	57	236	179	388	328	332
32	BM_09	107	153	379	140	88	57	236	179	388	328	332
22	BH_08	232	278	92	171	249	57	236	179	388	328	332
35	FM_14	215	258	127	124	255	58	237	255	352	175	121
50	GU_17	197	200	212	270	245	58	237	255	352	175	121
50	KM_28	246	312	191	193	187	58	237	255	352	175	121
50	BH_08	242	321	132	195	228	58	237	255	352	175	121
50	KU_27	232	278	174	229	247	58	237	255	352	175	121
50	UH_41	162	142	233	190	198	58	237	255	352	175	121
50	LS_32	182	255	200	190	182	58	237	255	352	175	121
50	KG_29	231	288	146	248	244	58	237	255	352	175	121
34	RR_39	206	116	174	167	282	59	202	341	206	181	87
65	HG_22	211	316	172	178	150	59	202	341	206	181	87
19	PC_38	186	152	126	111	253	59	202	341	206	181	87
65	LS_32	248	231	304	108	210	59	202	341	206	181	87
70	UH_41	224	294	145	204	208	59	202	341	206	181	87
91	BH_08	205	340	160	213	149	59	202	341	206	181	87
18	SR_40	162	138	105	88	114	59	202	341	206	181	87
70	KM_28	284	150	310	158	258	59	202	341	206	181	87
32	BP_06	248	291	198	210	242	60	290	273	133	251	303
77	GHM_15	293	146	311	218	200	60	290	273	133	251	303
13	ML_36	157	160	100	129	237	60	290	273	133	251	303
25	KG_29	121	121	284	250	201	60	290	273	133	251	303
72	LU_31	315	134	249	192	182	60	290	273	133	251	303
58	HB_18	209	308	156	159	259	60	290	273	133	251	303
9	KM_28	106	126	95	117	88	60	290	273	133	251	303
56	FE_13	210	267	291	214	253	60	290	273	133	251	303
18	MM_37	170	200	212	206	171	61	308	382	395	310	364
62	CR_10	208	186	242	201	226	61	308	382	395	310	364
25	LS_32	250	172	263	202	191	61	308	382	395	310	364
70	BW_02	247	248	238	249	225	61	308	382	395	310	364
35	UH_41	213	161	257	210	203	61	308	382	395	310	364
26	BP_06	191	174	191	137	194	61	308	382	395	310	364
82	KG_29	263	249	263	247	264	61	308	382	395	310	364
70	HKC_19	251	272	267	267	213	61	308	382	395	310	364
14	DWE_12	158	268	85	117	148	62	343	377	372	351	310
75	GA_16	299	302	352	341	259	62	343	377	372	351	310
34	BM_09	156	247	318	328	243	62	343	377	372	351	310
32	BK_05	226	268	309	202	216	62	343	377	372	351	310
43	RR_39	222	325	128	111	253	62	343	377	372	351	310
67	HL_20	230	276	319	301	289	62	343	377	372	351	310
42	LS_32	234	303	288	248	252	62	343	377	372	351	310
34	KM_26	198	331	175	113	310	62	343	377	372	351	310
50	KM_26	236	262	185	221	236	63	236	308	299	240	199
100	BH_08	266	295	348	365	262	63	236	308	299	240	199
10	MM_37	200	223	237	249	162	63	236	308	299	240	199
9	DM_11	85	135	200	186	28	63	236	308	299	240	199
9	RR_39	158	156	226	195	216	63	236	308	299	240	199
87	KU_27	273	263	236	311	265	63	236	308	299	240	199
9	LS_32	133	182	210	118	51	63	236	308	299	240	199
69	HW_25	228	267	251	260	229	63	236	308	299	240	199
50	LS_32	161	200	178	170	223	64	274	341	351	243	302
50	HP_23	228	216	200	249	318	64	274	341	351	243	302
50	AK_01	250	264	186	260	313	64	274	341	351	243	302
50	FE_13	182	183	131	126	119	64	274	341	351	243	302
50	LU_34	298	320	368	354	322	64	274	341	351	243	302
50	KM_28	240	306	130	193	209	64	274	341	351	243	302
50	DWE_12	254	312	148	171	274	64	274	341	351	243	302
50	BM_09	230	188	351	358	344	64	274	341	351	243	302
50	UH_41	264	258	284	266	162	65	210	140	227	125	301
50	ML_36	234	244	168	260	291	65	210	140	227	125	301
50	BH_08	295	277	224	151	244	65	210	140	227	125	301
50	BP_06	148	89	193	201	116	65	210	140	227	125	301
50	HR_21	233	244	176	222	262	65	210	140	227	125	301
50	LU_34	301	273	335	276	276	65	210	140	227	125	301
50	SR_40	206	237	95	113	131	65	210	140	227	125	301
55	LI_33	225	209	308	221	190	65	210	140	227	125	301
19	BK_05	157	256	180	145	122	66	242	191	369	211	189
58	HB_18	295	257	297	219	309	66	242	191	369	211	189
63	MM_37	163	267	188	208	283	66	242	191	369	211	189
30	KM_26	161	131	82	128	259	66	242	191	369	211	189
61	BA_04	249	221	305	268	280	66	242	191	369	211	189
70	UH_41	247	192	260	111	125	66	242	191	369	211	189
28	ME_35	156	119	107	104	122	66	242	191	369	211	189
50	GHM_15	121	145	275	272	242	66	242	191	369	211	189
63	BA_04	269	263	321	336	256	67	360	275	346	256	310
31	BM_03	193	152	156	179	152	67	360	275	346	256	310
76	PC_38	246	280	284	194	247	67	360	275	346	256	310
30	HB_18	278	268	153	180	261	67	360	275	346	256	310
90	LU_34	287	305	338	304	299	67	360	275	346	256	310
20	HKC_19	206	198	216	197	128	67	360	275	346	256	310
20	SR_40	163	186	73	120	262	67	360	275	346	256	310
50	ME_35	178	167	279	130	139	67	360	275	346	256	310
31	HHK_24	211	138	231	146	276	68	306	272	356	205	77
84	HG_22	330	262	277	275	295	68	306	272	356	205	77
42	BM_09	222	243	122	228	251	68	306	272	356	205	77
39	HR_21	232	340	104	194	315	68	306	272	356	205	77
58	DWE_12	296	193	173	143	212	68	306	272	356	205	77
50	SR_40	233	177	135	78	130	68	306	272	356	205	77
63	HP_23	291	272	338	306	288	68	306	272	356	205	77
34	HKC_19	247	347	94	188	102	68	306	272	356	205	77
22	KM_30	205	246	239	97	301	69	279	201	357	178	63
60	BP_06	229	259	295	366	197	69	279	201	357	178	63
64	GA_16	238	281	180	178	219	69	279	201	357	178	63
35	BH_08	201	224	180	187	287	69	279	201	357	178	63
53	HL_20	203	249	267	283	266	69	279	201	357	178	63
25	BM_03	219	175	134	155	249	69	279	201	357	178	63
30	DM_11	204	141	186	193	251	69	279	201	357	178	63
37	HR_21	222	217	181	181	280	69	279	201	357	178	63
37	ME_35	196	294	187	197	116	70	303	288	276	326	313
90	PC_38	261	291	299	325	233	70	303	288	276	326	313
11	HB_18	140	229	121	165	183	70	303	288	276	326	313
9	RR_39	101	131	106	139	121	70	303	288	276	326	313
61	HP_23	209	283	251	302	243	70	303	288	276	326	313
87	CR_10	287	365	270	278	242	70	303	288	276	326	313
45	HG_22	195	128	332	198	182	70	303	288	276	326	313
17	HW_25	254	362	93	208	138	70	303	288	276	326	313
9	GU_17	145	268	95	80	160	71	270	340	225	275	305
10	KU_27	200	180	109	149	301	71	270	340	225	275	305
20	RR_39	200	250	90	95	150	71	270	340	225	275	305
10	SR_40	164	197	73	119	231	71	270	340	225	275	305
20	GA_16	240	225	90	100	196	71	270	340	225	275	305
35	LI_33	210	180	235	215	275	71	270	340	225	275	305
15	BP_06	170	190	170	175	170	71	270	340	225	275	305
9	HKC_19	210	245	54	180	230	71	270	340	225	275	305
31	FM_14	202	309	144	158	223	72	280	256	371	283	217
21	AK_01	215	233	137	129	309	72	280	256	371	283	217
60	KM_28	300	268	339	320	267	72	280	256	371	283	217
14	HW_25	206	345	104	154	237	72	280	256	371	283	217
74	HHK_24	318	221	384	360	301	72	280	256	371	283	217
70	DM_11	181	190	180	190	230	72	280	256	371	283	217
20	BP_06	210	88	260	250	180	72	280	256	371	283	217
50	GU_17	220	220	260	260	250	72	280	256	371	283	217
74	HL_20	152	152	269	260	253	73	157	162	292	334	237
28	GHM_15	206	346	157	145	176	73	157	162	292	334	237
34	BP_06	198	203	294	168	133	73	157	162	292	334	237
9	FE_13	218	249	137	165	221	73	157	162	292	334	237
52	BA_04	198	283	196	206	258	73	157	162	292	334	237
9	LI_33	204	193	273	261	224	73	157	162	292	334	237
20	HB_18	104	142	304	265	344	73	157	162	292	334	237
9	GA_16	188	216	198	71	234	73	157	162	292	334	237
14	UH_41	118	260	134	163	121	74	292	192	287	253	283
15	ML_36	286	190	251	308	303	74	292	192	287	253	283
22	BK_05	222	319	227	157	85	74	292	192	287	253	283
50	HB_18	217	301	159	201	271	74	292	192	287	253	283
9	RR_39	64	307	114	92	65	74	292	192	287	253	283
24	FM_14	226	314	138	207	232	74	292	192	287	253	283
70	LU_31	293	313	270	234	200	74	292	192	287	253	283
32	HHK_24	145	190	313	286	299	74	292	192	287	253	283
77	DWE_12	261	284	196	245	218	75	266	232	304	299	200
74	GU_17	232	290	262	247	114	75	266	232	304	299	200
50	BW_02	245	311	186	262	218	75	266	232	304	299	200
41	MM_37	191	182	174	218	290	75	266	232	304	299	200
50	DM_11	219	251	223	234	275	75	266	232	304	299	200
36	HL_20	225	251	164	220	130	75	266	232	304	299	200
40	LS_32	263	275	191	228	202	75	266	232	304	299	200
47	FM_14	221	258	229	253	189	75	266	232	304	299	200
9	ML_36	152	228	87	236	263	76	291	173	300	161	320
21	FM_14	249	330	256	196	147	76	291	173	300	161	320
52	HW_25	213	208	294	312	304	76	291	173	300	161	320
9	KM_28	182	226	277	252	307	76	291	173	300	161	320
9	KG_29	255	302	193	77	245	76	291	173	300	161	320
77	AK_01	172	263	142	206	277	76	291	173	300	161	320
9	FE_13	121	184	82	120	326	76	291	173	300	161	320
50	CR_10	218	351	323	332	226	76	291	173	300	161	320
35	HP_23	210	190	260	255	270	77	270	361	335	215	225
25	MM_37	220	285	265	230	280	77	270	361	335	215	225
20	FE_13	220	245	205	150	260	77	270	361	335	215	225
20	UH_41	305	280	190	235	285	77	270	361	335	215	225
15	KU_27	145	115	130	171	265	77	270	361	335	215	225
15	LU_31	280	285	175	220	285	77	270	361	335	215	225
20	GHM_15	225	230	265	295	135	77	270	361	335	215	225
20	LI_33	170	170	125	190	190	77	270	361	335	215	225
50	KM_28	213	210	218	184	225	78	212	203	268	279	251
61	PC_38	200	181	212	203	162	78	212	203	268	279	251
50	KM_30	207	235	191	171	243	78	212	203	268	279	251
50	BM_03	192	202	190	200	207	78	212	203	268	279	251
50	ME_35	200	209	191	205	198	78	212	203	268	279	251
50	BW_02	206	216	191	217	214	78	212	203	268	279	251
50	LU_31	219	203	223	225	225	78	212	203	268	279	251
50	UH_41	194	220	192	210	199	78	212	203	268	279	251
30	CR_10	230	245	195	255	210	79	215	280	205	220	155
35	KU_27	210	235	170	200	200	79	215	280	205	220	155
35	HW_25	205	225	185	185	180	79	215	280	205	220	155
35	GHM_15	205	195	205	190	205	79	215	280	205	220	155
45	ME_35	215	240	175	230	245	79	215	280	205	220	155
35	HKC_19	225	265	160	220	185	79	215	280	205	220	155
50	GU_17	215	245	190	250	210	79	215	280	205	220	155
45	HG_22	190	215	185	255	215	79	215	280	205	220	155
36	KG_29	195	255	95	156	202	80	263	219	303	186	208
50	BA_04	247	204	203	215	183	80	263	219	303	186	208
25	BM_09	170	275	184	192	215	80	263	219	303	186	208
43	GA_16	226	270	175	195	270	80	263	219	303	186	208
50	BK_05	215	299	155	225	179	80	263	219	303	186	208
28	FE_13	196	256	115	215	241	80	263	219	303	186	208
15	HKC_19	136	291	114	248	189	80	263	219	303	186	208
9	KM_26	138	242	97	185	214	80	263	219	303	186	208
